# Supplementary material for: Identification and Bioinformatics Analysis of the HSP20 Family in the Peony
Source: Genes (Basel). 2025 Jun 26;16(7):742. doi: 10.3390/genes16070742 (PMC12294252; doi:10.3390/genes16070742)
Supplement: Supplementary file 1 [file genes-16-00742-s001.zip]

Archive with 1 entries (1 files):
- genes-3686538-supplementary.pdf
